# Supplementary material for: A Phenothiazine-HPQ Based Fluorescent Probe with a Large Stokes Shift for Sensing Biothiols in Living Systems
Source: Molecules. 2021 Apr 17;26(8):2337. doi: 10.3390/molecules26082337 (PMC8072808; doi:10.3390/molecules26082337)
Supplement: Supplementary file 1 [file molecules-26-02337-s001.zip]

Archive with 1 entries (1 files):
- molecules-1136297-supplementary.pdf
